# Supplementary material for: Structural Characterization and Anti-Osteoporosis Effects of a Novel Sialoglycopeptide from Tuna Eggs
Source: Mar Drugs. 2023 Oct 31;21(11):573. doi: 10.3390/md21110573 (PMC10672638; doi:10.3390/md21110573)
Supplement: Supplementary file 1 [file marinedrugs-21-00573-s001.zip]

Archive with 1 entries (1 files):
- marinedrugs-2660596-supplementary.pdf
